# Supplementary material for: The Duck RXRA Gene Promotes Adipogenesis and Correlates with Feed Efficiency
Source: Animals (Basel). 2023 Feb 15;13(4):680. doi: 10.3390/ani13040680 (PMC9952354; doi:10.3390/ani13040680)
Supplement: Supplementary file 1 [file animals-13-00680-s001.zip › Supplementary materials/Table S1 List of the primer sequences used for RT¿CPCR.xlsx]

## Sheet: Sheet1
	Table S1 List of the primer sequences used for RT–PCR
	Genes		Primer sequences (5′-3′)	Product/bp	Tm/℃
	RXRA	F	TGCGGAAGGACCTGACCTACAC	178	60
		R	GACTCCACCTCGTTCTCGTTGC
	PPARG	F	GCCACAAGCGGAGAAGGAGAAG	257	60
		R	GCAGCGGTGACACATGCTTACA
	C/EBPA	F	GCGACATCTGCGAGAACGAGAA	107	60
		R	CTGCTGCTTGCTGTGCTGGAA
	GAPDH	F	GGAGAAACCAGCCAAGTAT	177	60
		R	CCATTGAAGTCACAGGAGA
